# Supplementary material for: Total RNA sequencing of Phlebotomus chinensis sandflies in China revealed viral, bacterial, and eukaryotic microbes potentially pathogenic to humans
Source: Emerg Microbes Infect. 2022 Aug 31;11(1):2080–92. doi: 10.1080/22221751.2022.2109516 (PMC9448391; doi:10.1080/22221751.2022.2109516)
Supplement: Supplemental Material [file TEMI_A_2109516_SM3117.zip]

Archive with 3 entries (3 files):
- supplementary_materials.pdf
- Table S2.xlsx
- Table S3.xlsx
