# Supplementary material for: Total RNA sequencing of Phlebotomus chinensis sandflies in China revealed viral, bacterial, and eukaryotic microbes potentially pathogenic to humans
Source: Emerg Microbes Infect. 2022 Aug 31;11(1):2080–92. doi: 10.1080/22221751.2022.2109516 (PMC9448391; doi:10.1080/22221751.2022.2109516)
Supplement: Supplemental Material [file TEMI_A_2109516_SM3117.zip › Table S2.xlsx]

## Sheet: Table S2
Library	Name	Position	Length	Change	Coverage	Polymorphism Type	Variant Frequency	Variant P-Value (approximate)
SXHJ1901	C	1299	1	T -> C	1342	SNP (transition)	0.358	0
SXHJ1901	T	1152	1	C -> T	2201	SNP (transition)	0.412	0
SXHJ1901	A	1134	1	G -> A	2311	SNP (transition)	0.382	0
SXHJ1901	C	1107	1	T -> C	1896	SNP (transition)	0.335	0
SXHJ1901	G	1023	1	A -> G	2578	SNP (transition)	0.328	0
SXHJ1901	A	966	1	G -> A	2941	SNP (transition)	0.265	0
SXHJ1901	C	831	1	T -> C	2137	SNP (transition)	0.367	0
SXHJ1901	C	675	1	T -> C	2379	SNP (transition)	0.304	0
SXHJ1901	A	606	1	G -> A	4386	SNP (transition)	0.16	0
SXHJ1901	A	571	1	G -> A	4813	SNP (transition)	0.058	0
SXHJ1901	G	351	1	A -> G	3026	SNP (transition)	0.442	0
SXHJ1901	G	342	1	A -> G	3077	SNP (transition)	0.211	0
SXHJ1901	A	340	1	G -> A	3084	SNP (transition)	0.106	0
SXHJ1901	G	255	1	A -> G	3023	SNP (transition)	0.249	0
SXHJ1901	G	129	1	A -> G	1857	SNP (transition)	0.307	0
SXHJ1901	A	96	1	T -> A	1438	SNP (transversion)	0.421	0
SXHJ1901	C	91	1	T -> C	1401	SNP (transition)	0.326	0
SXHJ1901	C	90	1	T -> C	1398	SNP (transition)	0.359	0
SXHJ2001	C	1450	1	A -> C	2718	SNP (transversion)	0.076	0
SXHJ2001	C	1299	1	T -> C	2154	SNP (transition)	0.138	0
SXHJ2001	T	1219	1	C -> T	1977	SNP (transition)	0.143	0
SXHJ2001	T	1215	1	C -> T	1945	SNP (transition)	0.12	0
SXHJ2001	C	1152	1	T -> C	3672	SNP (transition)	0.147	0
SXHJ2001	A	1134	1	G -> A	4093	SNP (transition)	0.203	0
SXHJ2001	C	1107	1	T -> C	3953	SNP (transition)	0.113	0
SXHJ2001	A	1023	1	G -> A	5911	SNP (transition)	0.307	0
SXHJ2001	G	966	1	A -> G	5633	SNP (transition)	0.269	0
SXHJ2001	C	831	1	T -> C	4400	SNP (transition)	0.16	0
SXHJ2001	G	783	1	A -> G	3571	SNP (transition)	0.091	0
SXHJ2001	T	675	1	C -> T	5043	SNP (transition)	0.27	0
SXHJ2001	A	571	1	G -> A	8482	SNP (transition)	0.096	0
SXHJ2001	C	417	1	A -> C	4736	SNP (transversion)	0.166	0
SXHJ2001	T	381	1	C -> T	3749	SNP (transition)	0.148	0
SXHJ2001	T	366	1	C -> T	3934	SNP (transition)	0.119	0
SXHJ2001	A	351	1	G -> A	6452	SNP (transition)	0.121	0
SXHJ2001	G	255	1	A -> G	8848	SNP (transition)	0.067	0
SXHJ2001	G	129	1	A -> G	6337	SNP (transition)	0.094	0
SXHJ2001	A	114	1	G -> A	5300	SNP (transition)	0.089	0
SXHJ2001	T	96	1	A -> T	4535	SNP (transversion)	0.112	0
SXHJ2001	T	90	1	C -> T	4408	SNP (transition)	0.212	0
SXHJ2002	A	1365	1	G -> A	5233	SNP (transition)	0.053	0
SXHJ2002	C	1152	1	T -> C	4029	SNP (transition)	0.117	0
SXHJ2002	A	1134	1	G -> A	4460	SNP (transition)	0.069	0
SXHJ2002	A	1023	1	G -> A	5732	SNP (transition)	0.242	0
SXHJ2002	G	966	1	A -> G	5604	SNP (transition)	0.175	0
SXHJ2002	C	831	1	T -> C	4214	SNP (transition)	0.101	0
SXHJ2002	A	810	1	G -> A	3635	SNP (transition)	0.07	0
SXHJ2002	C	678	1	A -> C	4983	SNP (transversion)	0.097	0
SXHJ2002	T	675	1	C -> T	4978	SNP (transition)	0.172	0
SXHJ2002	A	606	1	G -> A	6541	SNP (transition)	0.058	0
SXHJ2002	A	524	1	C -> A	7262	SNP (transversion)	0.067	0
SXHJ2002	C	417	1	A -> C	4620	SNP (transversion)	0.09	0
SXHJ2002	A	351	1	G -> A	9442	SNP (transition)	0.118	0
SXHJ2002	T	96	1	A -> T	5434	SNP (transversion)	0.095	0
SXHJ2002	T	90	1	C -> T	5250	SNP (transition)	0.176	0
SXRC2001	T	1401	1	C -> T	6072	SNP (transition)	0.057	0
SXRC2001	A	1386	1	G -> A	6392	SNP (transition)	0.31	0
SXRC2001	G	1365	1	A -> G	6518	SNP (transition)	0.056	0
SXRC2001	A	1200	1	G -> A	2202	SNP (transition)	0.212	0
SXRC2001	A	1167	1	G -> A	2652	SNP (transition)	0.175	0
SXRC2001	G	1023	1	A -> G	8990	SNP (transition)	0.119	0
SXRC2001	G	981	1	A -> G	7434	SNP (transition)	0.093	0
SXRC2001	C	969	1	T -> C	7181	SNP (transition)	0.079	0
SXRC2001	G	966	1	A -> G	7210	SNP (transition)	0.349	0
SXRC2001	A	891	1	T -> A	6976	SNP (transversion)	0.053	0
SXRC2001	T	867	1	C -> T	7182	SNP (transition)	0.056	0
SXRC2001	A	813	1	G -> A	5288	SNP (transition)	0.143	0
SXRC2001	G	783	1	A -> G	4471	SNP (transition)	0.101	0
SXRC2001	A	750	1	G -> A	5849	SNP (transition)	0.088	0
SXRC2001	G	711	1	A -> G	6066	SNP (transition)	0.073	0
SXRC2001	T	675	1	C -> T	6690	SNP (transition)	0.055	0
SXRC2001	A	663	1	G -> A	7463	SNP (transition)	0.155	0
SXRC2001	T	642	1	C -> T	9496	SNP (transition)	0.27	0
SXRC2001	A	603	1	G -> A	8002	SNP (transition)	0.446	0
SXRC2001	A	576	1	G -> A	9217	SNP (transition)	0.121	0
SXRC2001	C	477	1	A -> C	8333	SNP (transversion)	0.063	0
SXRC2001	A	462	1	C -> A	8556	SNP (transversion)	0.079	0
SXRC2001	C	381	1	T -> C	5920	SNP (transition)	0.264	0
SXRC2001	A	366	1	C -> A	5695	SNP (transversion)	0.09	0
SXRC2001	T	357	1	G -> T	6599	SNP (transversion)	0.369	0
SXRC2001	C	348	1	T -> C	7006	SNP (transition)	0.086	0
SXWX1916-2	T	498	1	A -> T	1539	SNP (transversion)	0.481	0
SXWX1916-2	G	387	1	T -> G	1332	SNP (transversion)	0.175	0
SXWX1916-2	G	222	1	A -> G	1510	SNP (transition)	0.521	0
SXWX1916-4	A	498	1	T -> A	2765	SNP (transversion)	0.398	0
SXWX1916-4	G	222	1	A -> G	2216	SNP (transition)	0.465	0
SXWX1916-4	A	129	1	G -> A	2184	SNP (transition)	0.126	0
SXWX1918-2	T	1215	1	C -> T	2529	SNP (transition)	0.108	0
SXWX1918-2	T	1152	1	C -> T	3793	SNP (transition)	0.134	0
SXWX1918-2	T	1107	1	C -> T	3544	SNP (transition)	0.152	0
SXWX1918-2	C	1047	1	T -> C	3816	SNP (transition)	0.102	0
SXWX1918-2	C	969	1	T -> C	5783	SNP (transition)	0.057	0
SXWX1918-2	A	966	1	G -> A	5861	SNP (transition)	0.079	0
SXWX1918-2	T	831	1	C -> T	5242	SNP (transition)	0.111	0
SXWX1918-2	A	813	1	G -> A	4714	SNP (transition)	0.059	0
SXWX1918-2	A	750	1	G -> A	4778	SNP (transition)	0.051	0
SXWX1918-2	C	675	1	T -> C	6183	SNP (transition)	0.094	0
SXWX1918-2	T	672	1	A -> T	6168	SNP (transversion)	0.124	0
SXWX1918-2	A	663	1	G -> A	6647	SNP (transition)	0.125	0
SXWX1918-2	A	573	1	C -> A	9009	SNP (transversion)	0.052	0
SXWX1918-2	C	513	1	T -> C	7217	SNP (transition)	0.079	0
SXWX1918-2	A	498	1	T -> A	6990	SNP (transversion)	0.317	0
SXWX1918-2	G	474	1	A -> G	6393	SNP (transition)	0.067	0
SXWX1918-2	G	387	1	T -> G	5514	SNP (transversion)	0.182	0
SXWX1918-2	C	384	1	T -> C	5451	SNP (transition)	0.091	0
SXWX1918-2	C	312	1	T -> C	6917	SNP (transition)	0.052	0
SXWX1918-2	T	261	1	C -> T	6887	SNP (transition)	0.08	0
SXWX1918-2	A	255	1	G -> A	6937	SNP (transition)	0.171	0
SXWX1918-2	G	222	1	A -> G	6827	SNP (transition)	0.319	0
SXWX1918-2	C	213	1	T -> C	5429	SNP (transition)	0.093	0
SXWX1918-2	C	186	1	T -> C	5069	SNP (transition)	0.106	0
SXWX1918-2	G	162	1	A -> G	4614	SNP (transition)	0.071	0
SXWX1918-2	A	129	1	G -> A	5193	SNP (transition)	0.124	0
SXWX1918-2	T	120	1	C -> T	5043	SNP (transition)	0.103	0
SXWX1918-2	A	81	1	G -> A	3848	SNP (transition)	0.202	0
SXWX1918-3	T	1107	1	C -> T	2530	SNP (transition)	0.195	0
SXWX1918-3	C	1047	1	T -> C	2603	SNP (transition)	0.16	0
SXWX1918-3	C	969	1	T -> C	3962	SNP (transition)	0.066	0
SXWX1918-3	A	966	1	G -> A	4089	SNP (transition)	0.094	0
SXWX1918-3	T	831	1	C -> T	4171	SNP (transition)	0.085	0
SXWX1918-3	C	675	1	T -> C	4402	SNP (transition)	0.087	0
SXWX1918-3	T	672	1	A -> T	4389	SNP (transversion)	0.088	0
SXWX1918-3	A	663	1	G -> A	4832	SNP (transition)	0.083	0
SXWX1918-3	A	498	1	T -> A	5230	SNP (transversion)	0.411	0
SXWX1918-3	G	387	1	T -> G	4330	SNP (transversion)	0.109	0
SXWX1918-3	C	312	1	T -> C	6759	SNP (transition)	0.064	0
SXWX1918-3	A	255	1	G -> A	6405	SNP (transition)	0.145	0
SXWX1918-3	G	222	1	A -> G	6482	SNP (transition)	0.41	0
SXWX1918-3	C	213	1	T -> C	4925	SNP (transition)	0.102	0
SXWX1918-3	C	186	1	T -> C	4422	SNP (transition)	0.121	0
SXWX1918-3	A	129	1	G -> A	4457	SNP (transition)	0.169	0
SXWX1918-3	A	81	1	G -> A	3408	SNP (transition)	0.13	0
SXXN1976	C	678	1	A -> C	1774	SNP (transversion)	0.095	0
SXXN1976	A	606	1	G -> A	1813	SNP (transition)	0.087	0
SXXN1976	A	340	1	G -> A	3043	SNP (transition)	0.069	0
SXXN1976	G	255	1	A -> G	2420	SNP (transition)	0.467	0
