# Supplementary material for: Total RNA sequencing of Phlebotomus chinensis sandflies in China revealed viral, bacterial, and eukaryotic microbes potentially pathogenic to humans
Source: Emerg Microbes Infect. 2022 Aug 31;11(1):2080–92. doi: 10.1080/22221751.2022.2109516 (PMC9448391; doi:10.1080/22221751.2022.2109516)
Supplement: Supplemental Material [file TEMI_A_2109516_SM3117.zip › Table S3.xlsx]

## Sheet: Table S3
Virus species name	RPM (highest)	Length	Super group/family	Novel virus species	Library with the highest RPM	Blastx hit	Acesssion number	E value	Identity
Shanxi adintovirus 1	33.1269	1490	Adintoviridae	Y	SXWX1916-2	Ephemera danica	KAF4529325.1	2e-57	34.66
Shanxi adintovirus 2	19.0805	4247	Adintoviridae	Y	SXWX1916-4	Ladona dragonfly adintovirus	DAC81291.1	0	46.23
Shanxi mothra-like virus	100.846	6916	Bunya-Arena-like	Y	SXHJ2002	Mothra virus	YP_009666266.1	0	41.96
Shanxi bunya-like virus	181.221	8922	Bunya-Arena-like	Y	SXRC2001	Erysiphe necator associated negative-stranded RNA virus 20	QJW70348.1	0	42.28
Hedi virus	535.037	6384	Bunya-Arena-like	N	SXSH1909-1	Hedi virus	QVG74815.1	0	99.03
Zhee Mosquito virus	65.8645	7677	Bunya-Arena-like	N	SXWX1916-4	Zhee Mosquito virus	AJG39275.1	0	99.71
Wuxiang virus	31.1552	6462	Bunya-Arena-like	N	SXHJ1901	Wuxiang virus	QLJ58309.1	0	99.43
Shanxi phasma-like virus	237.873	6514	Bunya-Arena-like	Y	SXRC2001	Ganda bee virus	YP_009666981.1	0	35.72
Shanxi sandfly flavivirus	3159.48	11060	Flavi-like	Y	SXWX1916-4	Tabanus rufidens flavivirus	BCD89698.1	0	44.78
Shanxi sandfly virga-like virus 1	1814.59	15999	Hepe-Virga-like	Y	SXHJ2002	Jonchet virus	YP_009507849.1	0	33.55
Hubei macula-like virus 3	3658.24	6114	Hepe-Virga-like	N	SXHJ2002	Hubei macula-like virus 3	APG77725.1	0	98.42
Shanxi sandfly virga-like virus 2	1235.39	12468	Hepe-Virga-like	Y	SXHJ2002	Dougjudy virga-like virus	QIJ70136.1	4e-145	33.88
Shanxi virga-like virus 1	846.943	12556	Hepe-Virga-like	Y	SXWX1918-2	Dougjudy virga-like virus	QIJ70136.1	1e-155	34.12
Shanxi virga-like virus 2	20.109	6102	Hepe-Virga-like	Y	SXWX1916-2	Muthill virus	AMO03223.1	0	37.83
Shanxi sandfly virga-like virus 3	1836.1	9656	Hepe-Virga-like	Y	SXXN1976	Nelorpivirus dungfly	QOJ43133.1	0	36.97
Fusarium graminearum hypovirus 2	228.171	12835	Hypo-like	N	SXWX1916-4	Fusarium graminearum hypovirus 2	YP_009130646.1	0	96.15
Shanxi sobemo-like virus 1	963.815	2893	Luteo-Sobemo-like	Y	SXSH1909-1	Riboviria sp.	UGO57180.1	8e-98	45.38
Shanxi sandfly sobemo-like virus	6281.99	2916	Luteo-Sobemo-like	Y	SXSH1909-1	Hubei diptera virus 13	YP_009337911.1	4e-129	48.63
Shanxi sobemo-like virus 2	9.82897	2802	Luteo-Sobemo-like	Y	SXHJ2001	Erysiphe necator associated sobemo-like virus 3	QKN22638.1	0	71.24
Shanxi sobemo-like virus 3	50.6001	3303	Luteo-Sobemo-like	Y	SXHJ1901	Guadeloupe mosquito virus	QEM39285.1	4e-100	43.35
Shanxi sandfly rhabdovirus	5706.85	14444	Mono-Chu-like	Y	SXHJ2001	Guadeloupe Culex rhabdovirus	QEM39095.1	0	36.83
Shanxi sandfly mononega-like virus	3809.04	11873	Mono-Chu-like	Y	SXRC2001	Guadeloupe mosquito mononega-like virus	QEM39177.1	0	37.03
Menghai rhabdovirus	406.977	10819	Mono-Chu-like	N	SXRC2001	Menghai rhabdovirus	QSL97693.1	0	95.72
Shanxi rhabdo-like virus 1	288.715	12015	Mono-Chu-like	Y	SXWX1916-4	Chandipura virus	QNS83665.1	0	36.68
Shanxi rhabdo-like virus 2	727.02	10947	Mono-Chu-like	Y	SXRC2001	Coot Bay almendravirus	YP_010229213.1	0	59.55
Shanxi rhabdo-like virus 3	115.309	6584	Mono-Chu-like	Y	SXWX1916-4	Gata virus	YP_009315878.1	0	48.44
Shanxi rhabdo-like virus 4	27.8711	12712	Mono-Chu-like	Y	SXRC2001	Shayang Fly Virus 2	YP_009300669.1	0	35.37
Shanxi rhabdo-like virus 5	6.24068	4234	Mono-Chu-like	Y	SXHJ1901	Atrato Rhabdo-like virus 2	QHA33839.1	0	42.39
Shanxi chuvirus-like virus 1	15.6948	6892	Mono-Chu-like	Y	SXRC2001	Turkana Chu-like virus	UCW41650.1	0	33.97
Shanxi narna-like virus 1	118.795	2909	Narna-Levi-like	Y	SXWX1916-4	Hangzhou hydrellia griseola narnavirus 1	UHK02995.1	0	59.76
Shanxi narna-like virus 2	18.5567	2692	Narna-Levi-like	Y	SXWX1916-2	Plasmopara viticola lesion associated narnavirus 41	QIR30320.1	0	61.75
Shanxi narna-like virus 3	4.72737	1509	Narna-Levi-like	Y	SXWX1916-2	Plasmopara viticola lesion associated narnavirus 41	QIR30320.1	1e-96	41.75
Hubei mosquito virus 3	314.126	1940	Narna-Levi-like	N	SXWX1916-4	Hubei mosquito virus 3	YP_009337789.1	0	98
Shanxi narna-like virus 4	15.2764	2523	Narna-Levi-like	Y	SXHJ1901	Soybean thrips narna-like virus 2	QQP18720.1	1e-166	40.83
Shanxi narna-like virus 5	5.39767	1672	Narna-Levi-like	Y	SXWX1916-2	Plasmopara viticola lesion associated narnavirus 41	QIR30320.1	5e-124	43.04
Shanxi narna-like virus 6	270.338	3636	Narna-Levi-like	Y	SXWX1916-4	Phytomonas serpens narnavirus 1	AUF41955.1		48.48
Aphis citricidus meson-like virus	23.1074	6586	Nido-like	N	SXHJ1901	Aphis citricidus meson-like virus	QPD01782.1	0	91.16
Shanxi orthomyxo-like virus 1	82.2848	2617	Orthomyxo-like	Y	SXWX1916-4	Soybean thrips quaranja-like virus 3	QPZ88437.1	0	56.19
Wuhan Mosquito Virus 7	100.784	2545	Orthomyxo-like	N	SXWX1916-4	Wuhan Mosquito Virus 7	AJG39095.1	0	97.91
Shanxi orthomyxo-like virus 2	17.8771	2420	Orthomyxo-like	Y	SXSH1909-1	Hymenopteran orthomyxo-related virus OKIAV173	QMP82112.1	0	42.25
Shanxi partiti-like virus 1	42.3016	2297	Partiti-Picobirna-like	Y	SXWX1918-3	Lichen partiti-like RNA virus sp.	BCD56387.1	0	48.95
Shanxi partiti-like virus 2	35.9492	2253	Partiti-Picobirna-like	Y	SXWX1916-2	Soybean thrips partiti-like virus 8	QQO81404.1	0	49.57
Shanxi partiti-like virus 3	225.97	2249	Partiti-Picobirna-like	Y	SXWX1916-4	Lichen partiti-like RNA virus sp.	BCD56387.1	0	51.21
Shanxi partiti-like virus 4	1.56157	1705	Partiti-Picobirna-like	Y	SXRC2001	Sarcosphaera coronaria partitivirus	QLC36808.1	0	65.26
Shanxi partiti-like virus 5	69.0451	1790	Partiti-Picobirna-like	Y	SXRC2001	Leucocybe candicans partitivirus 1	QUP79369.1	0	59.42
Shanxi partiti-like virus 6	9.54027	1841	Partiti-Picobirna-like	Y	SXWX1916-4	Alternaria alternata partitivirus 1	APT70073.1	0	84.76
Shanxi partiti-like virus 7	16.6072	2081	Partiti-Picobirna-like	Y	SXXN1976	Partitiviridae sp.	QXV86611.1	2e-109	47.51
Shanxi partiti-like virus 8	39.9982	1521	Partiti-Picobirna-like	Y	SXHJ1901	Hubei partiti-like virus 35	APG78333.1	0	65.39
Shanxi partiti-like virus 9	2.41174	1820	Partiti-Picobirna-like	Y	SXHJ2001	Aspergillus creber partitivirus 1	BDB16242.1	0	67.43
Shanxi partiti-like virus 10	3.11893	1593	Partiti-Picobirna-like	Y	SXWX1916-4	Beauveria bassiana partitivirus 3	QFP40245.1	0	55.49
Shanxi partiti-like virus 15	419.963	1650	Partiti-Picobirna-like	Y	SXRC2001	Hubei partiti-like virus 56	APG78242.1	0	56.88
Botrytis cinerea partitivirus 2	19.1723	1925	Partiti-Picobirna-like	N	SXWX1916-4	Botrytis cinerea partitivirus 2	AXI91519.1	0	93.44
Shanxi partiti-like virus 11	52.9889	1913	Partiti-Picobirna-like	Y	SXWX1916-2	Hubei partiti-like virus 4	APG78224.1	0	60.38
Shanxi partiti-like virus 12	14.88	1885	Partiti-Picobirna-like	Y	SXHJ2001	Colletotrichum eremochloae partitivirus 1	AZT88590.1	0	58.99
Shanxi partiti-like virus 13	294.471	1689	Partiti-Picobirna-like	Y	SXSH1909-1	Hubei partiti-like virus 10	APG78227.1	0	57.01
Shanxi partiti-like virus 14	3.38677	1639	Partiti-Picobirna-like	Y	SXWX1916-2	Hubei partiti-like virus 19	APG78260.1	8e-167	46.15
Shanxi densovirus	36.7959	5307	Parvoviridae	Y	SXWX1916-2	Motacilla cinerea parvoviridae sp.	QTE03822.1	4e-97	42.09
Shanxi sandfly permutotetra-like virus	4377.9	4137	Permutotetra-like	Y	SXHJ2002	Hubei permutotetra-like virus 3	YP_009337623.1	3e-160	42.75
Shanxi iflavi-like virus 1	238.323	11193	Picorna-Leivi-like	Y	SXWX1916-4	Kacheliba Iflavi-like virus	UCW41645.1	0	57.15
Shanxi iflavi-like virus 2	200.031	10216	Picorna-like	Y	SXWX1916-2	Bemisia tabaci iflavirus 1	QWC36470.1	0	48.51
Shanxi iflavi-like virus 3	101.885	5553	Picorna-like	Y	SXWX1916-4	SI bee virus 1	QKW94220.1	0	39.41
Shanxi reo-like virus	91.9474	4253	Reo-like	Y	SXWX1916-4	Reoviridae sp. BF02/7/10	QBA09477.1	0	51.13
Shanxi cypo-like virus	1.66257	1754	Reo-like	Y	SXHJ1901	Bombyx mori cypovirus 1	6TY8_A	2e-159	47.09
Shanxi sandfly tombus-like virus 1	2694.93	5625	Tombus-Noda-like	Y	SXSH1909-1	Megalopteran tombus-related virus	QTJ63608.1	6e-93	55.17
Shanxi sandfly tombus-like virus 2	15712.7	4853	Tombus-Noda-like	Y	SXSH1909-1	Dipteran tombus-related virus	QTJ63707.1	8e-99	45.11
Shanxi sandfly tombus-like virus 3	2606.99	3303	Tombus-Noda-like	Y	SXXN1976	Dipteran tombus-related virus	QTJ63707.1	9e-125	48.35
Shanxi tombus-like virus 1	250.417	1678	Tombus-Noda-like	Y	SXSH1909-1	Wuhan insect virus 35	YP_009345113.1	8e-48	34.58
Shanxi noda-like virus 1	11.7414	3942	Tombus-Noda-like	Y	SXRC2001	Hubei noda-like virus 7	APG76528.1	0	40.93
Shanxi noda-like virus 2	9.5253	2961	Tombus-Noda-like	Y	SXWX1916-2	Guiyang nodavirus 2	UHK03035.1	0	84
Shanxi tombus-like virus 2	76.6257	2749	Tombus-Noda-like	Y	SXWX1916-2	Hubei tombus-like virus 29	YP_009336934.1	4e-129	50.13
Shanxi toti-like virus 1	458.908	6025	Toti-Chryso-like	Y	SXWX1916-2	Sanya totivirus 12	UHK03215.1	0	60
Shanxi toti-like virus 2	721.452	6670	Toti-Chryso-like	Y	SXWX1916-4	Atrato virus	QHA33710.1	0	50.59
Shanxi toti-like virus 3	18.4748	5859	Toti-Chryso-like	Y	SXHJ2001	Riboviria sp.	QIM73977.1	3e-71	35.45
Shanxi toti-like virus 4	350.045	6674	Toti-Chryso-like	Y	SXWX1918-3	Totiviridae sp.	QXV86550.1	0	46.08
Fusarium poae dsRNA virus 3	129.803	9327	Toti-Chryso-like	N	SXWX1916-4	Fusarium poae dsRNA virus 3	YP_009253997.1	0	94.32
Shanxi toti-like virus 5	268.228	7098	Toti-Chryso-like	Y	SXWX1916-4	Totiviridae sp.	QVG74808.1	3e-166	38.18
Shanxi toti-like virus 6	105.131	9396	Toti-Chryso-like	Y	SXWX1916-2	Rosellinia necatrix fusagravirus 1	AVD68672.2	0	70.54
Hubei toti-like virus 10	39.5982	6959	Toti-Chryso-like	N	SXWX1916-4	Hubei toti-like virus 10	YP_009336493.1	0	98.79
Shanxi toti-like virus 7	2.13871	2509	Toti-Chryso-like	Y	SXHJ2001	Bremia lactucae associated fusagravirus 1	QIP68009.1	1e-36	27.99
Shanxi toti-like virus 8	2.43449	2472	Toti-Chryso-like	Y	SXHJ2001	Spissistilus festinus virus 1	YP_003800001.1	0	47.03
Shanxi victori-like virus	7.59925	2371	Toti-Chryso-like	Y	SXHJ2001	Umbelopsis ramanniana virus 2	VFI65724.1	0	49.8
